# Supplementary material for: A 3-month survival model after Gamma Knife surgery in patients with brain metastasis from lung cancer with Karnofsky performance status ≤ 70
Source: Sci Rep. 2023 Aug 12;13:13159. doi: 10.1038/s41598-023-40356-6 (PMC10423256; doi:10.1038/s41598-023-40356-6)
Supplement: Supplementary file 1 — Supplementary Information 1. [file 41598_2023_40356_MOESM1_ESM.xlsx]

## Sheet: Sheet1
Supplement 1. 3-month survival probability (P) after Gamma Knife surgery (GKS) calculator. Extracranial disease (ECD) with controlled = 1 and uncontrolled = 0; focal neurological deficit (FND) with present = 1 and absent = 0. Entering ECD, FND, and cumulative tumor volume (∑ TV) into the corresponding cells calculates the P (%) after GKS.
		3-month survival probability (P) calculator
		ECD	FND	∑ TV (cm³)
		1	1	10.32
			P (%)	83.9957
		ECD; extracranial disease, with controlled = 1 and uncontrolled = 0
		FND; focal neurological deficit, with present = 1 and absent = 0
		∑ TV; cumulative tumor volume
